# Supplementary material for: Metagenomic Sequencing of HIV-1 in the Blood and Female Genital Tract Reveals Little Quasispecies Diversity during Acute Infection
Source: J Virol. 2019 Jan 4;93(2):e00804-18. doi: 10.1128/JVI.00804-18 (PMC6321908; doi:10.1128/JVI.00804-18)
Supplement: Supplemental file 1 [file fb6b385dc97a5c78eb9696dcb4ee8f83_JVI.00804-18-sd001.xls]

## Sheet: Supplementary_File_1_Genbank_Re
A04321
A07108
A07116
A07867
A14116
A34828
AB023804
AB032740
AB032741
AB049811
AB052867
AB052995
AB070352
AB070353
AB078005
AB097865
AB097866
AB097867
AB097868
AB097869
AB097870
AB097871
AB097872
AB097873
AB098330
AB098331
AB098332
AB098333
AB220944
AB220945
AB220946
AB220947
AB220948
AB221005
AB221125
AB221126
AB231893
AB231894
AB231895
AB231896
AB231897
AB231898
AB253421
AB253422
AB253423
AB253424
AB253425
AB253426
AB253427
AB253428
AB253429
AB253430
AB253431
AB253432
AB253635
AB253636
AB253637
AB253638
AB253639
AB253640
AB253641
AB253642
AB253643
AB253644
AB253645
AB253646
AB253647
AB253648
AB253649
AB253650
AB253651
AB253652
AB253653
AB253654
AB253655
AB253656
AB253657
AB253658
AB253659
AB253660
AB253661
AB253662
AB253663
AB253664
AB253665
AB253666
AB253667
AB253668
AB253669
AB253670
AB253671
AB253672
AB253673
AB253674
AB253675
AB253676
AB253677
AB253678
AB253679
AB253680
AB253681
AB253682
AB253683
AB253684
AB253685
AB253686
AB253687
AB253688
AB253689
AB253690
AB253691
AB253692
AB253693
AB253694
AB253695
AB253696
AB253697
AB253698
AB253699
AB253700
AB253701
AB253702
AB253703
AB253704
AB253705
AB253706
AB253707
AB253708
AB253709
AB253710
AB253711
AB253712
AB253713
AB253714
AB253715
AB253716
AB253717
AB253718
AB253719
AB253720
AB253721
AB253722
AB253723
AB253724
AB253725
AB254141
AB254142
AB254143
AB254144
AB254145
AB254146
AB254147
AB254148
AB254149
AB254150
AB254151
AB254152
AB254153
AB254154
AB254155
AB254156
AB286849
AB286850
AB286851
AB286852
AB286853
AB286854
AB286855
AB286856
AB286857
AB286858
AB286859
AB286860
AB286861
AB286862
AB286863
AB286864
AB286955
AB286956
AB287003
AB287004
AB287363
AB287364
AB287365
AB287366
AB287367
AB287368
AB287369
AB287370
AB287371
AB287372
AB287376
AB287377
AB287378
AB287379
AB289587
AB289588
AB289589
AB289590
AB428551
AB428552
AB428553
AB428554
AB428555
AB428556
AB428557
AB428558
AB428559
AB428560
AB428561
AB428562
AB480044
AB480045
AB480046
AB480047
AB480048
AB480298
AB480299
AB480300
AB480301
AB480692
AB480693
AB480694
AB480695
AB480696
AB480697
AB480698
AB485632
AB485633
AB485634
AB485635
AB485636
AB485637
AB485638
AB485639
AB485640
AB485641
AB485642
AB485643
AB485644
AB485645
AB485646
AB485647
AB485648
AB485649
AB485650
AB485651
AB485652
AB485653
AB485654
AB485655
AB485656
AB485657
AB485658
AB485659
AB485660
AB485661
AB485662
AB485663
AB485664
AB485665
AB485666
AB485667
AB485668
AB485669
AB547463
AB547464
AB564744
AB564745
AB564746
AB565478
AB565479
AB565495
AB565496
AB565497
AB565498
AB565499
AB565500
AB565501
AB565502
AB565503
AB565504
AB604946
AB604947
AB604948
AB604949
AB604950
AB604951
AB641836
AB641837
AB646289
AB646691
AB703607.1
AB703608.1
AB703609.1
AB703610.1
AB703611.1
AB703612.1
AB703613.1
AB703614.1
AB703615.1
AB703616.1
AB731663
AB731664
AB731665
AB731666
AB731667
AB731668
AB731669
AB731670
AB746342
AB746343
AB746344
AB746345
AB773884.1
AB773885.1
AF003887
AF003888
AF004394
AF004885
AF005494
AF005495
AF005496
AF033819
AF038398.1
AF038399.1
AF041850.1
AF042100
AF042101
AF042102
AF042103
AF042104
AF042105
AF042106
AF049337
AF049494
AF049495
AF061640
AF061641
AF061642
AF063223
AF063224
AF064699
AF067154
AF067155
AF067156
AF067157
AF067158
AF067159
AF069140
AF069671
AF070521
AF075701
AF075702
AF075703
AF075719
AF076474
AF076475
AF076998
AF077336
AF082394
AF082395
AF084936
AF086817
AF107770
AF107771
AF110959
AF110960
AF110961
AF110962
AF110963
AF110964
AF110965
AF110966
AF110967
AF110968
AF110969
AF110970
AF110971
AF110972
AF110973
AF110974
AF110975
AF110976
AF110977
AF110978
AF110979
AF110980
AF110981
AF119819
AF119820
AF133821
AF164485
AF179368
AF184155
AF190127
AF192135
AF193253
AF193275
AF193276
AF193277
AF197338
AF197339
AF197340
AF197341
AF217181.1
AF224507
AF256205
AF256206
AF256207
AF256211
AF259954
AF259955
AF286223
AF286224
AF286225
AF286226
AF286227
AF286228
AF286229
AF286230
AF286231
AF286232
AF286233
AF286234
AF286235
AF286236
AF286237
AF286238
AF286239
AF286365
AF289548
AF289549
AF289550
AF290027
AF290028
AF290029
AF290030
AF316544
AF321523
AF332867
AF361873
AF377958
AF385934
AF385935
AF385936
AF407418
AF407419
AF408626
AF408627
AF408628
AF408629
AF408630
AF408631
AF408632
AF411964
AF411965
AF411966
AF411967
AF413987
AF414006
AF423755
AF423756
AF423757
AF423758
AF423759
AF423760
AF443074
AF443075
AF443076
AF443077
AF443078
AF443079
AF443080
AF443081
AF443082
AF443083
AF443084
AF443085
AF443086
AF443087
AF443088
AF443089
AF443090
AF443091
AF443092
AF443093
AF443094
AF443095
AF443096
AF443097
AF443098
AF443099
AF443100
AF443101
AF443102
AF443103
AF443104
AF443105
AF443106.1
AF443107
AF443108
AF443109
AF443110
AF443111
AF443112
AF443113
AF443114
AF443115
AF450096
AF450097
AF450098
AF457058
AF460972
AF460974
AF465242.1
AF468970
AF484480
AF484485
AF484511
AF484515
AF490973
AF490974
AF492623
AF492624
AF503396
AF516184
AF529572
AF529573
AF530576
AF538302
AF538303
AJ006022
AJ006287
AJ237565
AJ239083
AJ245481
AJ251056
AJ251057
AJ271370
AJ271445
AJ276595
AJ276596
AJ288981
AJ288982
AJ291718
AJ291719
AJ291720
AJ302646
AJ302647
AJ320484
AJ404325
AJ508595
AJ508596
AJ508597
AJ866553
AJ866554
AJ866555
AJ866556
AJ866557
AJ866558
AM000053
AM000054
AM000055
AP005206
AP005207
AY008714
AY008715
AY008716
AY008717
AY008718
AY037282
AY046058
AY049708
AY049709
AY049710
AY049711
AY074891
AY082968
AY093603
AY093604
AY093605
AY118165
AY118166
AY125894
AY158533
AY158534
AY158535
AY162223
AY162224
AY162225
AY167123
AY169802
AY169803
AY169804
AY169805
AY169806
AY169807
AY169808
AY169809
AY169810
AY169811
AY169812
AY169813
AY169814
AY169815
AY169816
AY173951
AY173952
AY173953
AY173954
AY173955
AY173956
AY173957
AY173958
AY180905
AY227107
AY228556
AY228557
AY237165
AY237166
AY237167
AY271690
AY308760
AY308761
AY308762
AY314044
AY314045
AY314046
AY314047
AY314048
AY314049
AY314050
AY314051
AY314052
AY314053
AY314054
AY314055
AY314056
AY314057
AY314058
AY314059
AY314060
AY314061
AY314062
AY314063
AY322184
AY322185
AY322187
AY322189
AY322190
AY322191
AY322193
AY331282
AY331283
AY331284
AY331285
AY331286
AY331287
AY331288
AY331289
AY331290
AY331292
AY331293
AY331296
AY331297
AY332236
AY352275
AY352654
AY352655
AY352656
AY352657
AY423381
AY423382
AY423383
AY423384
AY423385
AY423386
AY423387
AY445524
AY455778
AY455779
AY455780
AY455781
AY455782
AY455783
AY455784
AY455785
AY463217
AY463218
AY463219
AY463220
AY463221
AY463222
AY463223
AY463224
AY463225
AY463226
AY463227
AY463228
AY463229
AY463230
AY463231
AY463232
AY463233
AY463234
AY463235
AY463236
AY463237
AY500393
AY531116
AY532635
AY535659
AY535660
AY536233
AY536234
AY536235
AY536236
AY536237
AY536238
AY560107
AY560108
AY560109
AY560110
AY585264
AY585265
AY585266
AY585267
AY585268
AY586540
AY586541
AY586542
AY586543
AY586544
AY586545
AY586546
AY586547
AY586548
AY586549
AY588970
AY588971
AY612637
AY618998
AY623602
AY682547
AY703908
AY703909
AY703910
AY703911
AY751406
AY751407
AY751799.1
AY771588
AY771589
AY771590
AY771591
AY771592
AY771593
AY772535
AY772690
AY772691
AY772692
AY772693
AY772694
AY772695
AY772696
AY772697.1
AY772698
AY772699
AY772700
AY772701.1
AY773338
AY773339
AY773340
AY773341
AY779550
AY779551
AY779552
AY779553
AY779554
AY779555
AY779556
AY779557
AY779558
AY779559
AY779560
AY779561
AY779562
AY779563
AY779564
AY781125
AY781126
AY781127
AY781128
AY805330
AY818641
AY818642
AY818643
AY818644
AY819715
AY835748
AY835749
AY835750
AY835751
AY835753
AY835754
AY835755
AY835756
AY835757
AY835758
AY835759
AY835760
AY835761
AY835762
AY835763
AY835764
AY835765
AY835766
AY835767
AY835769
AY835770
AY835771
AY835772
AY835773
AY835774
AY835775
AY835776
AY835777
AY835778
AY835779
AY835780
AY835781
AY838565
AY838566
AY838567
AY838568
AY878054
AY878055
AY878056
AY878057
AY878058
AY878059
AY878060
AY878061
AY878062
AY878063
AY878064
AY878065
AY878066
AY878067
AY878068
AY878069.1
AY878070
AY878071
AY878072
AY882421
AY900571
AY900572
AY900574
AY900575
AY900576
AY901965
AY901966
AY901967
AY901968
AY901969
AY901970
AY901971
AY901972
AY901973
AY901974
AY901975
AY901976
AY901977
AY901978
AY901979
AY901980
AY901981
AY945709
AY968312
AY970946
AY970947
AY970948
AY970949
AY970950
D10112
D86068
D86069
DD409979
DQ007901
DQ007902
DQ007903
DQ011165
DQ011166
DQ011167
DQ011168
DQ011169
DQ011170
DQ011171
DQ011172
DQ011173
DQ011174
DQ011175
DQ011176
DQ011177
DQ011178
DQ011179
DQ011180
DQ017382
DQ017383
DQ020274
DQ054367
DQ056404
DQ056405
DQ056406
DQ056407
DQ056408
DQ056409
DQ056410
DQ056411
DQ056412
DQ056413
DQ056414
DQ056415
DQ056416
DQ056417
DQ056418
DQ083238
DQ085867
DQ085869
DQ085870
DQ085871
DQ085872
DQ085873
DQ085874
DQ085875
DQ085876
DQ093585
DQ093586
DQ093587
DQ093588
DQ093589
DQ093590
DQ093591
DQ093592
DQ093593
DQ093594
DQ093595
DQ093596
DQ093597
DQ093598
DQ093599
DQ093600
DQ093601
DQ093602
DQ093603
DQ093604
DQ093605
DQ093606
DQ093607
DQ164104
DQ164105
DQ164106
DQ164107
DQ164108
DQ164109
DQ164110
DQ164111
DQ164112
DQ164113
DQ164114
DQ164115
DQ164116
DQ164117
DQ164118
DQ164119
DQ164120
DQ164121
DQ164122
DQ164123
DQ164124
DQ164125
DQ164126
DQ164127
DQ164128
DQ164129
DQ207942
DQ207943
DQ230841
DQ234790
DQ295192
DQ295193
DQ295194
DQ295195
DQ295196
DQ314731
DQ314732
DQ322239
DQ351216
DQ351217
DQ351218
DQ351219
DQ351220
DQ351221
DQ351222
DQ351223
DQ351224
DQ351225
DQ351226
DQ351227
DQ351228
DQ351229
DQ351230
DQ351231
DQ351232
DQ351233
DQ351234
DQ351235
DQ351236
DQ351237
DQ351238
DQ354116
DQ354118
DQ354123
DQ358799
DQ358800
DQ358801
DQ358802
DQ358803
DQ358804
DQ358805
DQ358806
DQ358807
DQ358808
DQ358809
DQ358810
DQ358811
DQ358812
DQ366659
DQ366660
DQ366661
DQ366662
DQ366663
DQ366664
DQ366665
DQ366666
DQ369976
DQ369977
DQ369978
DQ369979
DQ369980
DQ369981
DQ369982
DQ369983
DQ369984
DQ369985
DQ369986
DQ369987
DQ369988
DQ369989
DQ369990
DQ369991
DQ369992
DQ369993
DQ369994
DQ369995
DQ369996
DQ369997
DQ369998
DQ383746
DQ383750
DQ396364
DQ396365
DQ396366
DQ396367
DQ396368
DQ396369
DQ396370
DQ396371
DQ396372
DQ396373
DQ396374
DQ396375
DQ396376
DQ396377
DQ396378
DQ396379.1
DQ396380
DQ396381
DQ396382
DQ396383
DQ396384
DQ396385
DQ396386
DQ396387
DQ396388
DQ396389
DQ396390
DQ396391
DQ396392
DQ396393
DQ396394
DQ396395
DQ396396
DQ396397
DQ396398
DQ396399
DQ396400
DQ400856
DQ445631
DQ445632
DQ445633
DQ445634
DQ445635
DQ445636
DQ445637
DQ487188
DQ487189
DQ487190
DQ487191
DQ676870
DQ676871
DQ676872
DQ676873
DQ676874
DQ676875
DQ676876
DQ676877
DQ676878
DQ676879
DQ676880
DQ676881
DQ676882
DQ676883
DQ676884
DQ676885
DQ676886
DQ676887
DQ823367
DQ837381
DQ845386
DQ845387
DQ845388
DQ853436
DQ853437
DQ853438
DQ853439
DQ853440
DQ853441
DQ853442
DQ853443
DQ853444
DQ853445
DQ853446
DQ853447
DQ853448
DQ853449
DQ853450
DQ853451
DQ853452
DQ853453
DQ853454
DQ853455
DQ853456
DQ853457
DQ853458
DQ853459
DQ853460
DQ853461
DQ853462
DQ853463
DQ853464
DQ853465
DQ854714
DQ854715
DQ854716
DQ859178
DQ859179
DQ859180
DQ886031
DQ886032
DQ886033
DQ886034
DQ886035
DQ886036
DQ886037
DQ886038
DQ912822
DQ912823
DQ978981
DQ979023
DQ979024
DQ979025
DQ990880
EF029066
EF029067
EF029068
EF029069
EF036527
EF036528
EF036529
EF036530
EF036531
EF036532
EF036533
EF036534
EF036535
EF036536
EF057102
EF078278
EF078279
EF091932
EF175209
EF175210
EF175211
EF175212
EF178323
EF178358
EF178366
EF178405
EF192591
EF192592
EF363122
EF363123
EF363124
EF363125
EF363126
EF363127
EF368370
EF368371
EF368372
EF420986
EF420987
EF469243
EF495062
EF514697
EF514698
EF514699
EF514700
EF514701
EF514702
EF514703
EF514704
EF514705
EF514706
EF514707
EF514708
EF514709
EF514710
EF514711
EF514712
EF514713
EF545108
EF633445
EF637046
EF637047
EF637048
EF637049
EF637050
EF637051
EF637052
EF637053
EF637054
EF637055
EF637056
EF637057
EF672090.1
EU000506
EU000507
EU000508
EU000509
EU000510
EU000511
EU000512
EU000513
EU000514
EU000515
EU000516
EU031913
EU031914
EU031915
EU110085
EU110086
EU110087
EU110088
EU110089
EU110090
EU110091
EU110092
EU110093
EU110094
EU110095
EU110096
EU110097
EU220698
EU293444
EU293445
EU293446
EU293447
EU293448
EU293449
EU293450
EU446022
EU448295
EU448296
EU541617
EU547186
EU616639
EU616640
EU616641
EU616642
EU616643
EU616644
EU616645
EU616649
EU693240
EU697904
EU697905
EU697906
EU697907
EU697908
EU697909
EU735535
EU735536
EU735537
EU735538
EU735539
EU735540
EU743963
EU743964
EU786670
EU786671
EU786672
EU786673
EU786674
EU786675
EU786676
EU786677
EU786678
EU786679
EU786680
EU786681
EU861977
EU884500
EU884501
FJ185228
FJ185229
FJ185230
FJ185231
FJ185232
FJ185233
FJ185234
FJ185235
FJ185236
FJ185237
FJ185238
FJ185239
FJ185240
FJ185241
FJ185242
FJ185243
FJ185244
FJ185245
FJ185246
FJ185247
FJ185248
FJ185249
FJ185250
FJ185251
FJ185252
FJ185253
FJ185254
FJ185255
FJ185256
FJ185257
FJ185258
FJ185259
FJ185260
FJ195086
FJ195087
FJ195088
FJ195089
FJ195090
FJ195091
FJ213780
FJ213781
FJ213782
FJ213783
FJ358521
FJ460499
FJ460500
FJ460501
FJ495818
FJ495819
FJ495820
FJ495821
FJ495822
FJ495823
FJ495824
FJ495825
FJ495826
FJ495937
FJ495938
FJ495939
FJ495940
FJ495941
FJ495942
FJ495943
FJ496000
FJ496001
FJ496002
FJ496003
FJ496004
FJ496005
FJ496006
FJ496007
FJ496072
FJ496073
FJ496074
FJ496075
FJ496076
FJ496077
FJ496078
FJ496079
FJ496080
FJ496081
FJ496082
FJ496083
FJ496084
FJ496085
FJ496145
FJ496146
FJ496147
FJ496148
FJ496149
FJ496150
FJ496151
FJ496152
FJ496153
FJ496154
FJ496155
FJ496156
FJ496157
FJ496158
FJ496159
FJ496160
FJ496161
FJ496162
FJ496163
FJ496164
FJ496165
FJ496166
FJ496167
FJ496168
FJ496169
FJ496170
FJ496171
FJ496172
FJ496173
FJ496174
FJ496175
FJ496176
FJ496177
FJ496178
FJ496179
FJ496180
FJ496181
FJ496182
FJ496183
FJ496184
FJ496185
FJ496186
FJ496187
FJ496188
FJ496189
FJ496190
FJ496191
FJ496192
FJ496193
FJ496194
FJ496195
FJ496196
FJ496197
FJ496198
FJ496199
FJ496200
FJ496201
FJ496202
FJ496203
FJ496204
FJ496205
FJ496206
FJ496207
FJ496208
FJ496209
FJ496210
FJ496211
FJ496212
FJ496213
FJ496214
FJ623475
FJ623476
FJ623477
FJ623478
FJ623479
FJ623480
FJ623481
FJ623482
FJ623483
FJ623484
FJ623485
FJ623486
FJ623487
FJ623488
FJ623489
FJ623490
FJ623491
FJ623492
FJ623493
FJ623494
FJ623495
FJ647145
FJ670515
FJ670516
FJ670517
FJ670518
FJ670519
FJ670520
FJ670521
FJ670522
FJ670523
FJ670524
FJ670525
FJ670526
FJ670527
FJ670528
FJ670529
FJ670530
FJ670531
FJ711703
FJ771006
FJ771007
FJ771008
FJ771009
FJ771010
FJ853620
FJ853621
FJ853622
FJ864679
FM877777
FM877778
FM877779
FM877780
FM877781
FM877782
FM877783
FN392874
FN392875
FN392876
FN392877
FR846408
FR846409
FR846410
GQ175881
GQ175882
GQ175883
GQ277610
GQ290462
GQ365649
GQ365650
GQ365651
GQ365652
GQ372986
GQ372987
GQ372988
GQ372989
GQ372990
GQ845124
GQ845125
GQ845126
GQ999972
GQ999973
GQ999974
GQ999975
GQ999976
GQ999977
GQ999978
GQ999979
GQ999980
GQ999981
GQ999982
GQ999983
GQ999984
GQ999985
GQ999986
GQ999987
GQ999988
GQ999989
GQ999990
GQ999991
GU111555
GU177863
GU201611.1
GU207884
GU230137
GU230139
GU237072
GU362013
GU595148
GU595149
GU595150
GU595151
GU595152
GU595153
GU595154
GU595155
GU595157
GU595158
GU595159
GU647196
GU647197
GU647198
GU733713
GU733714
GU733715
GU733716
GU733717
HM026455
HM026456
HM026457
HM026458
HM026459
HM026460
HM067748
HM100716
HM215249
HM215250
HM215251
HM215252
HM469972
HM469973
HM469974
HM469975
HM469976
HM469977
HM469978
HM469979
HM469980
HM469981
HM469982
HM469983
HM776938
HM776939
JF719818
JF719819
JF804805
JF804806
JF804807
JF804808
JF804809
JF804810
JF804811
JF804812
JF804813
JF804814
JN188292
JN571034
JN860761
JN860762
JN860763
JN860764
JN860765
JN860766
JN860767
JN860768
JN860769
JQ316126
JQ316127
JQ316128
JQ316129
JQ316130
JQ316131
JQ316132
JQ316133
JQ316134
JQ316135
JQ316136
JQ316137
JQ316138
JQ341411
JQ429433
JX245014.1
JX245015.1
JX503071
JX503072
JX503073
JX503074
JX503075
JX503076
JX503077
JX503078
JX503080
JX503081
JX503082
JX503083
JX574661
JX574662
JX574663
K02007
K02013
K02083
K03454
K03455
KC156114
KC156115
KC156116
KC156117
KC156118
KC156119
KC156120
KC156121
KC156122
KC156123
KC156124
KC156125
KC156126
KC156127
KC156128
KC156129
KC156130
KC156210
KC156211
KC156212
KC156213
KC156214
KC156215
KC156216
KC156217
KC156218
KC156219
KC156220
KC156221
KC492737
KC492738
KC503852
KC503853
KC503854
KC503855
KC522031
KC522032
KC522033
KC522034
KC852172
KC852173
KC852174
KC898975
KC898976
KC898977
KC898978
KC898979
KC898981
KC898982
KC898983
KC898984
KC898985
KC898986
KC898987
KC898988
KC898989
KC898990
KC898991
KC898992
KC898993
KC898994
KC898995
KC898996
KC899006
KC899007
KC899008
KC899009
KC899010
KC899011
KC899012
KC899013
KC899014
KC899015
KC899079.1
KC899080.1
KC899081.1
KC914396
KC935957
KC935958
KC935959
KF234628
KF425293
KF766537
KF766538
KF766539
KF766540
KF766541
KF766542
KF990605
KF990606
KF990607
KF990608
KJ925006
KM390026
KP170487
KP718914
KP718915
KP718916
KP718917
KP718918
KP718919
KP718920
KP718921
KP718922
KP718923
KP718924
KP718925
KP718926
KP718927
KP718928
KP718929
KP718930
KP718931
KP718932
KP718933
KP718934
KP718935
KP718936
KP718937
KP718938
KT022360
KT022361
KT022362
KT022363
KT022364
KT022365
KT022366
KT022367
KT022368
KT022369
KT022370
KT022371
KT022372
KT022373
KT022374
KT022375
KT022376
KT022377
KT022378
KT022379
KT022380
KT022381
KT022382
KT022383
KT022384
KT022385
KT022386
KT022387
KT022388
KT022389
KT022390
KT022391
KT022392
KT022393
KT022394
KT022395
KT022396
KT022397
KT022398
KT022399
KT022400
KT022401
KT022402
KT022403
KT022404
KT022405
KT022406
KT022407
KT022408
KT022409
KT022410
KT022411
KT022412
KT022413
KT022414
KT022415
KT022416
KT022417
KT200348
KT200349
KT200350
KT200351
KT200352
KT200353
KT200354
KT200355
KT200356
KT200357
KT200358
L02317
L20571
L20587
L31963
L39106
LC027100
M15654
M17449
M17451
M19921
M22639
M26727
M27323
M38429
M38431
M62320
M93258
M93259
U12055
U21135
U23487
U26546
U26942
U34603
U34604
U37270
U39362
U43096
U43141
U46016
U51188
U51189
U51190
U52953
U54771
U63632
U69584
U69585
U69586
U69587
U69588
U69589
U69590
U69591
U69592
U69593
U71182
U86780
U88822
U88823
U88824
U88825
U88826
U89134.1
X01762
X04415
Z11530
