# Supplementary material for: Metagenomic Sequencing of HIV-1 in the Blood and Female Genital Tract Reveals Little Quasispecies Diversity during Acute Infection
Source: J Virol. 2019 Jan 4;93(2):e00804-18. doi: 10.1128/JVI.00804-18 (PMC6321908; doi:10.1128/JVI.00804-18)
Supplement: Supplemental file 2 [file 4d4a78d940752506a8c75b37269361e1_JVI.00804-18-sd002.xlsx]

## Sheet: Sheet1
Table S1
Identification of iSNVs by SGA and metagenomic sequencing
This table indicates the position of each iSNV identified in the validation sample, its frequency by SGA (of 19 total sequences), and its frequency by metagenomic sequencing (mean depth 45x).
For metagenomic sequencing, the total frequency of each iSNV is indicated, as well as its frequency in each independent sequencing library (in parentheses).
Five sites were identified as iSNVs by SGA but not metagenomic sequencing, due to detection in only one library (positions 4587, 6070, 6075 and 7442), or strand bias (position 6184).
For iSNVs detected by both methods, the frequencies were generally similar, with differences likely due to chance sampling variability from a starting input of only 19 genomes for SGA and only 45X depth for metagenomic sequencing.
Position	SGA frequency (%)	Metagenomic sequencing frequency (%)
	19 sequences	45x depth
4587	26.3158	ND (30.3,0.0)
4599	15.7895	5.8 (4.9,9.1)
4836	21.0526	38.6 (39.0,37.5)
4877	68.4211	20.0 (16.7,33.3)
4898	68.4211	15.6 (12.2,26.7)
4913	68.4211	18.2 (16.3,25.0)
4923	68.4211	20.4 (20.0,21.4)
5004	26.3158	41.7 (32.0,63.6)
5079	21.0526	21.6 (16.2,35.7)
5575	10.5263	21.7 (21.4,22.2)
5784	10.5263	16.7 (17.0,15.8)
5786	10.5263	16.2 (16.7,15.0)
6070	10.5263	ND (5.1,0.0)
6075	10.5263	ND (4.9,0.0)
6184	10.5263	ND (4.5,12.5)
6214	36.8421	12.0 (10.0,15.0)
6259	36.8421	20.0 (24.3,15.2)
6336	36.8421	19.4 (22.6,12.9)
6367	42.1053	17.8 (17.3,19.0)
6434	42.1053	28.6 (29.3,27.3)
6437	36.8421	26.2 (25.6,27.3)
6443	47.3684	28.6 (28.6,28.6)
6462	36.8421	26.2 (27.3,23.8)
6467	36.8421	26.6 (27.9,23.8)
6509	31.5789	21.1 (20.8,21.7)
6527	26.3158	20.3 (21.3,17.6)
6534	31.5789	27.0 (28.9,22.2)
6557	26.3158	29.3 (30.8,26.1)
6609	31.5789	30.8 (18.9,60.0)
6647	52.6316	45.7 (50.0,35.7)
6663	52.6316	47.7 (56.3,25.0)
6694	47.3684	50.0 (50.0,50.0)
6706	52.6316	47.8 (50.0,42.9)
6712	52.6316	41.9 (43.3,38.5)
6714	52.6316	41.9 (43.3,38.5)
6719	52.6316	46.5 (50.0,38.5)
6765	31.5789	23.3 (24.0,22.2)
6776	21.0526	22.0 (18.2,26.3)
6974	31.5789	34.8 (36.8,25.0)
7023	31.5789	30.8 (29.2,50.0)
7142	26.3158	32.4 (37.9,12.5)
7184	26.3158	32.3 (40.9,11.1)
7322	36.8421	30.5 (34.9,18.8)
7396	5.26316	11.5 (9.4,25.0)
7433	42.1053	40.7 (41.3,37.5)
7442	10.5263	ND (7.0,0.0)
7503	73.6842	40.0 (40.7,37.5)
7552	26.3158	35.7 (33.3,41.7)
7580	26.3158	21.6 (22.2,20.0)
