# Supplementary material for: Metagenomic Sequencing of HIV-1 in the Blood and Female Genital Tract Reveals Little Quasispecies Diversity during Acute Infection
Source: J Virol. 2019 Jan 4;93(2):e00804-18. doi: 10.1128/JVI.00804-18 (PMC6321908; doi:10.1128/JVI.00804-18)
Supplement: Supplemental file 3 [file 124501456a11a2875258c367e17f6e53_JVI.00804-18-sd003.xlsx]

## Sheet: Sheet1
Table S2
Description of iSNVs in all samples in this study
This table indicates the position and nucleotide and amino acid characteristics of all iSNVs identified in this study.
The positions of iSNVs that were linked on the same sequencing read are indicated with boxes. G-to-A changes that represent potential APOBEC hypermutation are indicated in green.
Changes in potential N-linked glycosylation sites are italicized.
The frequency of each iSNV in each sample is indicated, including total frequency and frequency in each independent sequencing library (in parentheses).
Based on our filtering scheme, to be formally included as an iSNV, a variant must be present in two independent sequencing libraries at a frequency of 0.5% or higher in at least one sample.
Some iSNVs met these criteria in one sample but not other samples; for iSNVs not meeting these criteria in a particular sample, the iSNV frequency is noted in blue (<0.5% frequency) or grey (present in only one library).
Some iSNVs did not meet these criteria but were manually observed to be present in linkage with other iSNVs, and their frequency is noted in blue (<0.5% frequency) or grey (present in only one library).
For Subject A, the regions of the complex variants in gag and env are highlighted.
Subject A							Variant Frequency (%)
HXB2 position	Variant Allele	Consensus Allele	Location	Codon change	Synon/Nonsynon	AA change	Day 4 CVL	Day 4 Plasma	Day 11 CVL	Day 11 Plasma
							192 X	2,735 X	338 X	1,835 X
991	C	A	gag p17	ATT-CTT	N	I-L	2.6 (4.2,1.0)	0.2 (0.0,0.3)	-	-
1002	G	A	gag p17	GGA-GGG	S		3.8 (4.1,3.6)	0.2 (0.0,0.3)	-	-
1016	G	A	gag p17	AAA-AGA	N	K-R	5.6 (8.4,3.3)	0.2 (0.0,0.2)	-	-
1025	A	T	gag p17	TTC-TAC	N	F-Y	4.9 (6.0,4.1)	-	-	-
1053	C	A	gag p17	GTA-GTC	S		5.4 (9.2,3.4)	0.3 (0.0,0.3)	-	-
1117	A	G	gag p17	GAA-AAA	N	E-R	-	0.6 (0.3,0.6)	-	-
1118	G	A	gag p17	GAA-AGA	N	E-R	-	0.5 (0.3,0.6)	-	-
1153	A	G	gag p17	GCA-ACA	N	A-T	-	0.7 (0.3,0.8)	-	-
1221	T	C	gag p24	CAC-CAT	S		4.0 (3.2,4.6)	0.3 (0.4,0.3)	-	-
1225	T	C	gag p24	CCC-TCT	N	P-S	3.9 (3.1,4.6)	0.3 (0.4,0.3)	-	-
1227	T	C	gag p24	CCC-TCT	N	P-S	3.9 (3.0,4.7)	0.3 (0.4,0.3)	-	-
1457	G	T	gag p24	GTT-GGT	N	V-G	2.2 (2.2,2.2)	1.2 (1.4,1.2)	1.5 (2.8,1.3)	1.3 (0.5,1.4)
1462	A	C	gag p24	CCA-ACA	N	P-T	2.1 (2.2,2.0)	-	2.2 (2.9,2.0)	-
1557	T	C	gag p24	ATC-ATT	S		2.2 (2.7,1.8)	0.3 (0.0,0.3)	-	0.3 (0.0,0.3)
	A	C	gag p24	ATC-ATA	S		1.1 (1.4,0.9)	-	-	-
1591	T	C	gag p24	CTG-TTG	S		3.5 (2.5,4.4)	0.3 (0.0,0.3)	-	-
1596	G	A	gag p24	GGA-GGG	S		3.7 (2.6,4.6)	0.2 (0.0,0.2)	-	-
1746	T	C	gag p24	GAC-GAT	S		3.5 (3.2,3.9)	0.7 (0.0,0.9)	-	-
1761	G	A	gag p24	CAA-CAG	S		2.7 (2.6,2.9)	0.6 (0.0,0.7)	-	-
1789	C	T	gag p24	TTA-CTA	S		4.4 (3.9,4.8)	0.6 (0.0,0.7)	-	-
1793	A	G	gag p24	AGA-AAA	N	R-K	3.9 (3.0,4.7)	0.6 (0.0,0.7)	-	-
1804	T	C	gag p24	CCA-TCA	N	P-S	5.1 (3.1,6.8)	0.6 (0.0,0.7)	-	-
1809	A	G	gag p24	GGG-GGA	S		-	4.0 (4.7,3.9)	5.3 (5.2,5.4)	5.2 (4.2,5.5)
2123-2170	Deletion	-	gag p24	-	in frame	-	1.4	0.3	1.4	0.4
2436	A	G	protease	GTA-ATA	S		-	0.7 (0.9,0.7)	-	-
2461	A	G	protease	AGG-AAG	N	R-K	-	0.8 (1.2,0.8)	-	-
2981	C	T	RT	TAT-TAC	S		-	0.8 (2.1,0.7)	-	-
3158	A	G	RT	GAG-GAA	S		3.4 (4.8,2.2)	-	-	-
3173	C	T	RT	CAT-CAC	S		2.2 (2.4,2.2)	-	-	-
3176	G	A	RT	CTA-CTG	S		2.1 (2.2,2.0)	-	-	-
3179	A	G	RT	TTG-TTA	S		2.0 (2.2,1.9)	-	-	0.1 (0.0,0.1)
3181	A	G	RT	AGG-AAG	N	R-K	2.7 (2.4,3.0)	-	-	-
3845	G	A	RT	GAA-GAG	S		-	0.5 (0.3,0.5)	-	-
3983	T	G	RNAse	GAG-GAT	N	E-D	1.8 (3.8,0.5)	-	-	-
	A	G	RNAse	GAG-GAA	S		-	1.4	1.4 (1.5, 1.4)
4005	T	C	RNAse	CTA-TTA	S		1.6 (1.3,1.8)	-	-	-
4119	A	G	RNAse	GAA-AAA	N	E-K	-	0.6 (0.3,0.6)	-	-
4416	A	T	Integrase	TTA-ATA	N	L-I	2.8 (4.4,2.1)	0.4 (0.2,0.4)	-	-
4424	C	T	Integrase	TGT-TGC	S		3.0 (4.8,2.3)	0.3 (0.2,0.4)	-	-
4471	C	G	Integrase	CAG-CAC	N	Q-H	-	2.1 (1.9,2.1)	-	2.2 (2.2,2.2)
4584	A	G	Integrase	GCT-AGT	N	A-S	4.3 (6.7,2.5)	-	-	-
4585	G	C	Integrase	GCT-AGT	N	A-S	4.0 (6.3,2.3)	-	-	-
4599	G	A	Integrase	ACT-GCT	N	T-A	4.2 (5.6,3.1)	0.3 (0.4,0.3)	-	-
4607	T	C	Integrase	GTC-GTT	S		3.7 (4.2,3.3)	0.4 (0.7,0.4)	-	-
4634	C	T	Integrase	ATT-ATC	S		-	0.7 (1.2,0.7)	-	-
4706	A	G	Integrase	AAG-AAA	S		-	0.7 (1.8,0.6)	-	-
4748	G	A	Integrase	AAA-AAG	S		3.4 (4.3,3.0)	0.3 (0.6,0.3)	-	-
4794	A	G	Integrase	GGG-AGG	N	G-R	5.1 (2.9,6.2)	-	-	-
5138	A	G	Vif	AGG-AAG	N	R-K	2.5 (1.1,3.3)	0.3 (0.3,0.3)	-	-
5141	A	G	Vif	AGA-AAA	N	R-K	2.5 (1.1,3.4)	0.3 (0.6,0.3)	-	-
5146	A	C	Vif	CAT-AAG	N	H-K	3.7 (4.3,3.3)	0.3 (0.3,0.3)	-	-
5148	G	T	Vif	CAT-AAG	N	H-K	2.0 (0.0,3.3)	0.3 (0.3,0.3)	-	-
5149	A	G	Vif	GAC-AAC	N	D-N	2.5 (1.1,3.4)	0.3 (0.3,0.3)	-	-
5156	C	A	Vif	TAT-TCT	N	Y-S	2.2 (0.0,3.8)	0.3 (0.2,0.3)	-	-
5191	G	A	Vif	ATA-GTA	N	I-V	2.6 (1.9,3.1)	0.4 (0.5,0.4)	-	-
5322	C	T	Vif	TAT-TAC	S		2.0 (2.0,2.0)	0.2 (0.3,0.2)	-	-
5323	T	A	Vif	TGC-ACG	N	S-C	2.0 (2.0,2.0)	0.2 (0.3,0.2)	-	-
5447	A	C	Vif	CCA-CAA	N	P-Q	2.0 (3.6,1.2)	-	-	-
5513	G	A	Vif	AAG-AGG	N	K-R	2.2 (2.4,2.0)	-	-	-
6484	G	A	Env gp120	GAA-GGA	N	E-G	-	1.7 (2.3,1.6)	-	0.6 (0.5,0.6)
6513 - 6818	Complex variant	-	Env gp120	-	-	-	1.5	0.7	0.8	0
6815	C	T	Env gp120	AAT-AAC	S		-	0.5 (3.2,0.4)	-	-
6816	A	G	Env gp120	GCC-AAC	N	A-T	-	0.5 (2.9,0.4)	-	-
6879	A	G	Env gp120	GCT-ACT	N	A-T	-	0.5 (2.6,0.3)	-	-
7260	A	G	Env gp120	GAA-AAA	N	E-K	2.2 (2.8,1.9)	-	-	-
7263	G	A	Env gp120	AGA-GGA	N	R-G	2.2 (2.8,1.9)	-	-	-
7303	C	T	Env gp120	ATC-ACC	N	I-T	2.2 (1.3,2.8)	-	-	-
7308	G	A	Env gp120	AAA-GAA	N	K-E	2.1 (1.2,2.8)	-	-	-
7380	A	G	Env gp120	GAT-AAT	N	D-N	-	0.4 (1.0,0.4)	-	-
7494	A	G	Env gp120	GTA-ATA	N	V-I	1.8 (0.0,2.5)	-	-	-
7499	T	C	Env gp120	AAC-AAT	S		1.7 (0.0,2.5)	-	-	-
7512	A	G	Env gp120	GTA-ATA	N	V-I	2.1 (1.4,2.4)	-	-	-
7522	T	C	Env gp120	GCA-GTG	N	A-V	1.7 (0.0,2.4)	-	-	-
7523	G	A	Env gp120	GCA-GTG	N	A-V	1.6 (0.0,2.4)	-	-	-
7543	A	C	Env gp120	GCA-GAA	N	A-E	2.5 (2.3,2.6)	-	-	-
7560	C	A	Env gp120	AAC-CAC	N	N-H	-	0.5 (0.5,0.5)	-	0.8 (0.8,0.8)
7671	T	C	Env gp120	CTA-TTA	S		-	0.4 (0.5,0.4)	-	-
8043	G	A	Env gp41	AAT-GCT	N	N-A	2.0 (1.0,2.9)	0.4 (0.0,0.4)	-	-
8044	C	A	Env gp41	AAT-GCT	N	N-A	2.0 (1.0,3.0)	0.3 (0.0,0.4)	-	-
8062	G	C	Env gp41	ACT-AGT	N	T-S	2.4 (1.1,3.5)	0.5 (0.0,0.5)	-	-
8087	G	T	Env gp41	GAT-GAG	N	D-E	-	0.5 (0.3,0.5)	-	-
8120	A	T	Env gp41	GAT-GAA	N	D-E	2.4 (1.5,2.9)	0.3 (0.0,0.3)	-	-
8130	G	A	Env gp41	AAT-GAT	N	N-D	2.7 (1.6,3.4)	0.3 (0.0,0.4)	-
8691	A	G	Env gp41	GCT-ACT	N	A-T	6.3 (7.7,5.6)	4.3 (3.3,4.3)	4.9 (4.0,5.2)	3.5 (2.5,3.7)
8968	T	C	Nef	CTG-TTG	S		-	0.5 (0.9,0.5)	-	-
Subject B							Variant Frequency (%)
HXB2 position	Variant Allele	Consensus Allele	Location	Codon change	Synon/Nonsynon	AA change	Day 1 CVL	Day 1 Plasma	Day 7 CVL	Day 7 Plasma
							2,328 X	37 X	206 X	50 X
1563	A	G	gag p24	GTG-GTA	S		0.850939	-	-	-
2601	A	G	RT	GGG-AGG	N	G-R	0.877835	-	-	-
2608	A	G	RT	AGG-AAG	N	R-K	0.77	-	-	-
3332	A	G	RT	GTG-GTA	S		0.906344	-	-	-
3892	A	G	RNase	AGG-AAG	N	R-K	0.503525	-	-	-
3906	A	G	RNase	AAG-AAA	S		0.569152	-	-	-
4630	A	G	Integrase	GGG-GAG	N	G-E	0.567108	-	-	-
4647	A	G	Integrase	GGG-AGG	N	G-R	0.732601	-	-	-
6201	A	G	Vpu	AGG-AAG	N	R-K	0.960583	-	-	-
6415	G	A	Env gp120	GAA-GGA	N	E-G	1.23639	-	-	-
6911	G	T	Env gp120	AAT-AAG	N	N-K	0.982385	-	-	-
7543	A	G	Env gp120	GTA-ATA	N	V-I	1.77489	-	-	-
7562	T	C	Env gp120	GCC-GTC	N	A-V	3.7156	-	-	-
7788	A	G	Env gp41	GAG-GAA	S		1.4652	-	-	-
8328	A	G	Env gp41	ATG-ATA	N	M-I	1.26235	-	-	-
Subject C							Variant Frequency (%)
HXB2 position	Variant Allele	Consensus Allele	Location	Codon change	Synon/Nonsynon	AA change	Day 7 CVL	Day 7 Plasma
None							424 X	1904 X
